# Supplementary material for: Resveratrol and FGF1 Synergistically Ameliorates Doxorubicin-Induced Cardiotoxicity via Activation of SIRT1-NRF2 Pathway
Source: Nutrients. 2022 Sep 27;14(19):4017. doi: 10.3390/nu14194017 (PMC9572068; doi:10.3390/nu14194017)
Supplement: Supplementary file 1 [file nutrients-14-04017-s001.zip]

Archive with 1 entries (1 files):
- nutrients-1873778-supplementary.pdf
